# Supplementary material for: Integrative ATAC-Seq and RNA-Seq Analysis Reveals Key Transcription Factors Mediating Low Salinity Adaptation in Penaeid Shrimp
Source: Int J Mol Sci. 2025 May 11;26(10):4605. doi: 10.3390/ijms26104605 (PMC12111515; doi:10.3390/ijms26104605)
Supplement: Supplementary file 1 [file ijms-26-04605-s001.zip]

Archive with 1 entries (1 files):
- ijms-3570244-supplementary.pdf
